# Supplementary material for: Photoperiod and Vernalization Control of Flowering-Related Genes: A Case Study of the Narrow-Leafed Lupin (Lupinus angustifolius L.)
Source: Front Plant Sci. 2020 Oct 26;11:572135. doi: 10.3389/fpls.2020.572135 (PMC7663182; doi:10.3389/fpls.2020.572135)
Supplement: Supplementary Data Sheet 1 — Gene expression data and calculations for LanAGL8, LanCRLK1, LanFD, LanFTa1, LanFTa2, LanFTc1, LanFTc2, and LanUGT85A2 genes, obtained for two photoperiod variants (8- and 16-h) in response to vernalization in three lines (83A:476, Palestyna, and P27255) carrying different LanFTc1 alleles (Ku, Pal, and ku). [file Data_Sheet_1.XLSX]

## Sheet: AGL8_8
LanAGL8	8-hour
Gene	Photoperiod	Line	Allele	Vernalization (N -no, V -yes)	Term	Expression at 9AM	Standard deviation	Expression at 3PM	Standard deviation	Expression at 9AM divided by expression at 3PM	P-value	Significance	Maximum expression at this term (9AM or 3PM) divided by maximum expresssion at the first term (9AM or 3PM)	P-value	Significance		Gene	Photoperiod	Vernalization (N -no, V -yes)	Term	Expression in Ku at 9AM divided by expression in Pal at 9AM	P-value	Significance	Expression in Ku at 3PM divided by expression in Pal at 3PM	P-value	Significance	Maximum expression (9AM or 3PM) in Ku divided by maximum expresssion (9AM or 3PM) in Pal	P-value	Significance	Expression in Ku at 9AM divided by expression in ku at 9AM	P-value	Significance	Expression in Ku at 3PM divided by expression in ku at 3PM	P-value	Significance	Maximum expression (9AM or 3PM) in Ku divided by maximum expresssion (9AM or 3PM) in ku	P-value	Significance	Expression in Pal at 9AM divided by expression in ku at 9AM	P-value	Significance	Expression in Pal at 3PM divided by expression in ku at 3PM	P-value	Significance	Maximum expression (9AM or 3PM) in Pal divided by maximum expresssion (9AM or 3PM) in ku	P-value	Significance		Gene
LanAGL8	8-hour	83A:476	Ku	N	T1	3.37418	0.543033	3.95192	1.07902	0.853808	0.548	NS					LanAGL8	8-hour	N	T1	14.4496	0.0144	*	70.8186	0.0361	*	16.9237	0.0395	*	1212.28	0.0127	*	2009.45	0.0353	*	1419.85	0.0354	*	83.897	0.0093	**	28.3746	0.2003	NS	83.897	0.0093	**		LanAGL8
LanAGL8	8-hour	83A:476	Ku	N	T2	4.42148	0.12862	8.30334	0.696972	0.532494	0.0134	*	2.10109	0.0127	*		LanAGL8	8-hour	N	T2	6.60882	0	***	67.705	0.0036	**	12.4111	0.0028	**	3243.14	0.0004	***	7137.54	0.0035	**	6090.47	0.0035	**	490.729	0.0289	*	105.421	0.0025	**	490.729	0.0289	*		LanAGL8
LanAGL8	8-hour	83A:476	Ku	N	T3	4.38717	0.601287	6.0902	2.09217	0.720365	0.3697	NS	1.54108	0.2893	NS		LanAGL8	8-hour	N	T3	5.37483	0.0114	*	19.5001	0.0597	NS	7.46126	0.07	NS	4012.66	0.0093	**	5932.02	0.0543	NS	5570.31	0.0543	NS	746.564	0.011	*	304.205	0.0013	**	746.564	0.011	*		LanAGL8
LanAGL8	8-hour	83A:476	Ku	N	T4	2.13043	0.16546	5.8585	2.93026	0.363648	0.2135	NS	1.48244	0.4619	NS		LanAGL8	8-hour	N	T4	2.61922	0.0713	NS	11.2746	0.1231	NS	7.20263	0.1306	NS	1775.36	0.003	**	8251.4	0.1057	NS	4882.08	0.1057	NS	677.819	0.1798	NS	731.859	0.0283	*	677.819	0.1798	NS		LanAGL8
LanAGL8	8-hour	83A:476	Ku	V	T1	0.94809	0.120944	5.0824	2.27292	0.186544	0.1233	NS					LanAGL8	8-hour	V	T1	2.79006	0.0159	*	16.2967	0.0972	NS	14.9566	0.0982	NS	190.507	0.0081	**	991.365	0.0873	NS	991.365	0.0873	NS	68.2806	0.0028	**	60.8322	0.0057	**	66.2828	0.0027	**		LanAGL8
LanAGL8	8-hour	83A:476	Ku	V	T2	4.12992	1.81926	4.22585	0.620988	0.977298	0.9491	NS	0.831467	0.6524	NS		LanAGL8	8-hour	V	T2	5.73106	0.1174	NS	6.22086	0.0148	*	5.86419	0.0138	*	447.93	0.0852	NS	1196	0.0106	*	458.335	0.0107	*	78.1584	0.0083	**	192.256	0.001	**	78.1584	0.0083	**		LanAGL8
LanAGL8	8-hour	83A:476	Ku	V	T3	12.3764	1.70612	6.66876	0.644127	1.85587	0.0296	*	2.43514	0.0252	*		LanAGL8	8-hour	V	T3	8.16964	0.0121	*	7.70104	0.0056	**	8.16964	0.0121	*	620.887	0.0094	**	549.926	0.0046	**	620.887	0.0094	**	75.9993	0.0005	***	71.4093	0.0034	**	75.9993	0.0005	***		LanAGL8
LanAGL8	8-hour	83A:476	Ku	V	T4	11.9207	3.50829	11.6042	4.66006	1.02727	0.9428	NS	2.34549	0.0927	NS		LanAGL8	8-hour	V	T4	5.52531	0.0578	NS	9.00687	0.0886	NS	5.52531	0.0578	NS	488.02	0.0408	*	356.286	0.0724	NS	366.003	0.0409	*	88.3245	0.0111	*	39.5572	0.0028	**	66.2411	0.0112	*		LanAGL8
LanAGL8	8-hour	Palestyna	Pal	N	T1	0.233513	0.0319562	0.0558033	0.0404229	4.18458	0.0093	**																																					LanAGL8
LanAGL8	8-hour	Palestyna	Pal	N	T2	0.669027	0.16407	0.12264	0.00854919	5.45521	0.0419	*	2.86505	0.0594	NS																																		LanAGL8
LanAGL8	8-hour	Palestyna	Pal	N	T3	0.816243	0.122144	0.312317	0.0161022	2.61351	0.0264	*	3.49549	0.0163	*																																		LanAGL8
LanAGL8	8-hour	Palestyna	Pal	N	T4	0.813383	0.566541	0.51962	0.126259	1.56534	0.5425	NS	3.48324	0.2845	NS																																		LanAGL8
LanAGL8	8-hour	Palestyna	Pal	V	T1	0.33981	0.0257066	0.311867	0.0333773	1.0896	0.4046	NS
LanAGL8	8-hour	Palestyna	Pal	V	T2	0.72062	0.0923944	0.679303	0.0322907	1.06082	0.6005	NS	2.12066	0.0217	*
LanAGL8	8-hour	Palestyna	Pal	V	T3	1.51492	0.0513187	0.865957	0.0705652	1.74942	0.0007	***	4.45814	0.0001	***
LanAGL8	8-hour	Palestyna	Pal	V	T4	2.15747	0.321374	1.28838	0.0940155	1.67457	0.0524	NS	6.34906	0.0148	*
LanAGL8	8-hour	P27255	ku	N	T1	0.00278333	0.00180692	0.00196667	0.000380555	1.41525	0.5909	NS
LanAGL8	8-hour	P27255	ku	N	T2	0.00136333	0.00027207	0.00116333	0.000177451	1.17192	0.4404	NS	0.48982	0.3821	NS
LanAGL8	8-hour	P27255	ku	N	T3	0.00109333	7.84573e-05	0.00102667	0.000631946	1.06494	0.8955	NS	0.392814	0.3168	NS
LanAGL8	8-hour	P27255	ku	N	T4	0.0012	9.20145e-05	0.00071	3.74166e-05	1.69014	0.009	**	0.431138	0.3409	NS
LanAGL8	8-hour	P27255	ku	V	T1	0.00497667	0.00208233	0.00512667	0.00240359	0.970741	0.9501	NS
LanAGL8	8-hour	P27255	ku	V	T2	0.00922	0.0024428	0.00353333	0.00309556	2.60943	0.1148	NS	1.79844	0.1665	NS
LanAGL8	8-hour	P27255	ku	V	T3	0.0199333	0.00703512	0.0121267	0.00241901	1.64376	0.253	NS	3.88817	0.0841	NS
LanAGL8	8-hour	P27255	ku	V	T4	0.0244267	0.0132465	0.03257	0.00311128	0.749974	0.4787	NS	6.35306	0.0008	***
[truncated: 20 more columns]

## Sheet: CRLK1_8
LanCRLK1	8-hour
Gene	Photoperiod	Line	Allele	Vernalization (N -no, V -yes)	Term	Expression at 9AM	Standard deviation	Expression at 3PM	Standard deviation	Expression at 9AM divided by expression at 3PM	P-value	Significance	Maximum expression at this term (9AM or 3PM) divided by maximum expresssion at the first term (9AM or 3PM)	P-value	Significance		Gene	Photoperiod	Vernalization (N -no, V -yes)	Term	Expression in Ku at 9AM divided by expression in Pal at 9AM	P-value	Significance	Expression in Ku at 3PM divided by expression in Pal at 3PM	P-value	Significance	Maximum expression (9AM or 3PM) in Ku divided by maximum expresssion (9AM or 3PM) in Pal	P-value	Significance	Expression in Ku at 9AM divided by expression in ku at 9AM	P-value	Significance	Expression in Ku at 3PM divided by expression in ku at 3PM	P-value	Significance	Maximum expression (9AM or 3PM) in Ku divided by maximum expresssion (9AM or 3PM) in ku	P-value	Significance	Expression in Pal at 9AM divided by expression in ku at 9AM	P-value	Significance	Expression in Pal at 3PM divided by expression in ku at 3PM	P-value	Significance	Maximum expression (9AM or 3PM) in Pal divided by maximum expresssion (9AM or 3PM) in ku	P-value	Significance		Gene
LanCRLK1	8-hour	83A:476	Ku	N	T1	14.0357	1.71869	10.9146	0.842583	1.28596	0.1072	NS					LanCRLK1	8-hour	N	T1	0.64993	0.0163	*	0.982232	0.7724	NS	0.64993	0.0163	*	1.64419	0.0374	*	1.65445	0.0134	*	1.64419	0.0374	*	2.5298	0	***	1.68438	0.0277	*	2.5298	0	***		LanCRLK1
LanCRLK1	8-hour	83A:476	Ku	N	T2	10.1335	0.440471	8.954	0.514283	1.13172	0.0709	NS	0.721975	0.0767	NS		LanCRLK1	8-hour	N	T2	0.698878	0.0005	***	0.70255	0.006	**	0.698878	0.0005	***	1.70974	0.0012	**	1.71711	0.0058	**	1.70974	0.0012	**	2.44641	0.0001	***	2.44411	0	***	2.44641	0.0001	***		LanCRLK1
LanCRLK1	8-hour	83A:476	Ku	N	T3	11.533	0.993733	11.5263	0.218265	1.00059	0.9933	NS	0.821691	0.1668	NS		LanCRLK1	8-hour	N	T3	0.749321	0.1163	NS	0.847112	0.0263	*	0.749321	0.1163	NS	2.2796	0.0099	**	2.81941	0.0062	**	2.2796	0.0099	**	3.04223	0.0215	*	3.32826	0.0008	***	3.04223	0.0215	*		LanCRLK1
LanCRLK1	8-hour	83A:476	Ku	N	T4	7.24196	0.210597	7.413	0.838439	0.976926	0.8033	NS	0.528152	0.0176	*		LanCRLK1	8-hour	N	T4	0.36685	0.0022	**	0.554296	0.0035	**	0.375514	0.0002	***	1.36354	0.0019	**	2.14073	0.0116	*	1.39575	0.0593	NS	3.71689	0.0012	**	3.86207	0.0023	**	3.71689	0.0012	**		LanCRLK1
LanCRLK1	8-hour	83A:476	Ku	V	T1	5.85917	0.159874	4.95694	0.272664	1.18201	0.0238	*					LanCRLK1	8-hour	V	T1	0.63975	0.0021	**	0.516016	0.0005	***	0.609938	0.0029	**	0.293799	0.05	NS	0.279668	0.0079	**	0.293799	0.05	NS	0.459241	0.0804	NS	0.541975	0.0173	*	0.481687	0.0864	NS		LanCRLK1
LanCRLK1	8-hour	83A:476	Ku	V	T2	5.24509	0.463401	5.29358	0.616671	0.99084	0.9337	NS	0.90347	0.3231	NS		LanCRLK1	8-hour	V	T2	0.648102	0.0153	*	0.754921	0.0431	*	0.654094	0.016	*	0.286292	0.0009	***	0.345628	0.0039	**	0.288938	0.0005	***	0.441738	0.0007	***	0.457833	0.0073	**	0.441738	0.0007	***		LanCRLK1
LanCRLK1	8-hour	83A:476	Ku	V	T3	8.14296	0.308705	7.50037	0.672982	1.08567	0.3126	NS	1.38978	0.0026	**		LanCRLK1	8-hour	V	T3	0.694301	0.0317	*	0.683538	0.0454	*	0.694301	0.0317	*	0.448637	0.0541	NS	0.935623	0.4028	NS	0.448637	0.0541	NS	0.64617	0.1099	NS	1.36879	0.0789	NS	0.64617	0.1099	NS		LanCRLK1
LanCRLK1	8-hour	83A:476	Ku	V	T4	6.81393	1.38552	7.20109	0.80268	0.946236	0.7536	NS	1.22903	0.137	NS		LanCRLK1	8-hour	V	T4	0.605825	0.0546	NS	0.626451	0.0753	NS	0.626451	0.0753	NS	0.633551	0.0551	NS	0.902086	0.3194	NS	0.669549	0.0216	*	1.04577	0.7367	NS	1.43999	0.1203	NS	1.0688	0.649	NS		LanCRLK1
LanCRLK1	8-hour	Palestyna	Pal	N	T1	21.5958	0.605134	11.112	0.0877207	1.94346	0.0014	**																																					LanCRLK1
LanCRLK1	8-hour	Palestyna	Pal	N	T2	14.4996	0.409674	12.745	0.142315	1.13767	0.0175	*	0.67141	0.0004	***																																		LanCRLK1
LanCRLK1	8-hour	Palestyna	Pal	N	T3	15.3913	2.20508	13.6065	0.588526	1.13117	0.3716	NS	0.7127	0.0492	*																																		LanCRLK1
LanCRLK1	8-hour	Palestyna	Pal	N	T4	19.7409	0.987268	13.3737	1.01621	1.4761	0.0031	**	0.914111	0.0999	NS																																		LanCRLK1
LanCRLK1	8-hour	Palestyna	Pal	V	T1	9.15853	0.368673	9.60616	0.430086	0.953401	0.3277	NS
LanCRLK1	8-hour	Palestyna	Pal	V	T2	8.093	0.745558	7.0121	0.550696	1.15415	0.1806	NS	0.84248	0.0835	NS
LanCRLK1	8-hour	Palestyna	Pal	V	T3	11.7283	1.04667	10.9729	1.31547	1.06884	0.5613	NS	1.22091	0.0874	NS
LanCRLK1	8-hour	Palestyna	Pal	V	T4	11.2474	1.8005	11.495	1.97145	0.978452	0.902	NS	1.19663	0.3068	NS
LanCRLK1	8-hour	P27255	ku	N	T1	8.53657	0.482157	6.59711	1.09951	1.29399	0.1148	NS
LanCRLK1	8-hour	P27255	ku	N	T2	5.9269	0.540049	5.21458	0.153128	1.1366	0.1969	NS	0.694295	0.0072	**
LanCRLK1	8-hour	P27255	ku	N	T3	5.05923	0.170523	4.08818	0.968252	1.23753	0.2905	NS	0.592654	0.0049	**
LanCRLK1	8-hour	P27255	ku	N	T4	5.31114	0.275726	3.46284	0.36084	1.53375	0.0055	**	0.622163	0.003	**
LanCRLK1	8-hour	P27255	ku	V	T1	19.9427	4.63694	17.7244	1.73278	1.12516	0.5785	NS
LanCRLK1	8-hour	P27255	ku	V	T2	18.3208	1.07373	15.3158	1.41155	1.1962	0.0793	NS	0.91867	0.6733	NS
LanCRLK1	8-hour	P27255	ku	V	T3	18.1505	3.46796	8.01645	0.319859	2.26415	0.0527	NS	0.910128	0.6859	NS
LanCRLK1	8-hour	P27255	ku	V	T4	10.7551	0.146871	7.9827	0.503702	1.3473	0.0111	*	0.539301	0.1071	NS
[truncated: 20 more columns]

## Sheet: FD_8
LanFD	8-hour
Gene	Photoperiod	Line	Allele	Vernalization (N -no, V -yes)	Term	Expression at 9AM	Standard deviation	Expression at 3PM	Standard deviation	Expression at 9AM divided by expression at 3PM	P-value	Significance	Maximum expression at this term (9AM or 3PM) divided by maximum expresssion at the first term (9AM or 3PM)	P-value	Significance		Gene	Photoperiod	Vernalization (N -no, V -yes)	Term	Expression in Ku at 9AM divided by expression in Pal at 9AM	P-value	Significance	Expression in Ku at 3PM divided by expression in Pal at 3PM	P-value	Significance	Maximum expression (9AM or 3PM) in Ku divided by maximum expresssion (9AM or 3PM) in Pal	P-value	Significance	Expression in Ku at 9AM divided by expression in ku at 9AM	P-value	Significance	Expression in Ku at 3PM divided by expression in ku at 3PM	P-value	Significance	Maximum expression (9AM or 3PM) in Ku divided by maximum expresssion (9AM or 3PM) in ku	P-value	Significance	Expression in Pal at 9AM divided by expression in ku at 9AM	P-value	Significance	Expression in Pal at 3PM divided by expression in ku at 3PM	P-value	Significance	Maximum expression (9AM or 3PM) in Pal divided by maximum expresssion (9AM or 3PM) in ku	P-value	Significance		Gene
LanFD	8-hour	83A:476	Ku	N	T1	1.14096	0.138013	0.28424	0.0831408	4.01406	0.0035	**					LanFD	8-hour	N	T1	0.99465	0.9648	NS	0.203672	0.0083	**	0.81755	0.2251	NS	3.18584	0.0078	**	0.713675	0.1823	NS	2.86473	0.0123	*	3.20298	0.0049	**	3.50405	0.0174	*	3.50405	0.0174	*		LanFD
LanFD	8-hour	83A:476	Ku	N	T2	0.45652	0.242117	0.10396	0.0603511	4.3913	0.1695	NS	0.40012	0.0368	*		LanFD	8-hour	N	T2	1.43742	0.5121	NS	0.198052	0.0128	*	0.869705	0.7399	NS	3.53727	0.1954	NS	0.370285	0.033	*	1.62603	0.4132	NS	2.46085	0.1	NS	1.86964	0.0607	NS	1.86964	0.0607	NS		LanFD
LanFD	8-hour	83A:476	Ku	N	T3	0.169163	0.0424596	0.0719267	0.0297488	2.35189	0.0638	NS	0.148264	0.006	**		LanFD	8-hour	N	T3	0.670042	0.0912	NS	0.0881681	0.003	**	0.207361	0.0024	**	1.17182	0.5552	NS	0.481383	0.0541	NS	1.13216	0.6148	NS	1.74887	0.0259	*	5.45983	0.0043	**	5.45983	0.0043	**		LanFD
LanFD	8-hour	83A:476	Ku	N	T4	0.181027	0.0135955	0.0544433	0.0078194	3.32505	0.0011	**	0.158662	0.0096	**		LanFD	8-hour	N	T4	0.279342	0.0147	*	0.0539493	0.0436	*	0.179384	0.0565	NS	1.073	0.5088	NS	0.341159	0.0004	***	1.073	0.5088	NS	3.84119	0.0124	*	6.3237	0.0542	NS	5.98161	0.0547	NS		LanFD
LanFD	8-hour	83A:476	Ku	V	T1	0.188833	0.0471714	0.188263	0.181753	1.00303	0.9969	NS					LanFD	8-hour	V	T1	1.1673	0.5331	NS	0.474402	0.2416	NS	0.475838	0.0381	*	0.468732	0.0993	NS	0.312654	0.0795	NS	0.3136	0.0009	***	0.401554	0.0859	NS	0.659048	0.0434	*	0.659048	0.0434	*		LanFD
LanFD	8-hour	83A:476	Ku	V	T2	0.07184	0.00753058	0.04764	0.0248286	1.50798	0.3003	NS	0.380441	0.0691	NS		LanFD	8-hour	V	T2	0.381148	0.0004	***	0.0898648	0.003	**	0.135514	0.0077	**	0.203842	0.01	**	0.0994032	0.0087	**	0.149898	0.0154	*	0.534811	0.0274	*	1.10614	0.4938	NS	1.10614	0.4938	NS		LanFD
LanFD	8-hour	83A:476	Ku	V	T3	0.0826433	0.0211112	0.05395	0.0074719	1.53185	0.186	NS	0.437652	0.0685	NS		LanFD	8-hour	V	T3	0.728692	0.1871	NS	0.105953	0.0011	**	0.162305	0.0001	***	0.205478	0.0233	*	0.05355	0.0021	**	0.0820306	0.0011	**	0.281982	0.0311	*	0.505411	0.0032	**	0.505411	0.0032	**		LanFD
LanFD	8-hour	83A:476	Ku	V	T4	0.10501	0.0111233	0.0813867	0.00980434	1.29026	0.0884	NS	0.556099	0.1218	NS		LanFD	8-hour	V	T4	0.698127	0.0851	NS	0.167315	0.0079	**	0.21588	0.0085	**	0.122819	0.0125	*	0.069938	0.015	*	0.0902383	0.0156	*	0.175926	0.0125	*	0.418001	0.0294	*	0.418001	0.0294	*		LanFD
LanFD	8-hour	Palestyna	Pal	N	T1	1.14709	0.122803	1.39558	0.202739	0.821947	0.2269	NS																																					LanFD
LanFD	8-hour	Palestyna	Pal	N	T2	0.317597	0.0934981	0.524913	0.102567	0.605046	0.1028	NS	0.376126	0.0128	*																																		LanFD
LanFD	8-hour	Palestyna	Pal	N	T3	0.252467	0.0205813	0.81579	0.0838089	0.309475	0.0079	**	0.584553	0.0408	*																																		LanFD
LanFD	8-hour	Palestyna	Pal	N	T4	0.648047	0.0859829	1.00916	0.291696	0.642167	0.2165	NS	0.723109	0.2072	NS																																		LanFD
LanFD	8-hour	Palestyna	Pal	V	T1	0.16177	0.0284219	0.396843	0.075121	0.407642	0.0346	*
LanFD	8-hour	Palestyna	Pal	V	T2	0.188483	0.0106488	0.53013	0.0598759	0.355542	0.0129	*	1.33587	0.1248	NS
LanFD	8-hour	Palestyna	Pal	V	T3	0.113413	0.0170375	0.509187	0.0283029	0.222734	0.0003	***	1.28309	0.1579	NS
LanFD	8-hour	Palestyna	Pal	V	T4	0.150417	0.0224531	0.486427	0.0558207	0.309228	0.0067	**	1.22574	0.2528	NS
LanFD	8-hour	P27255	ku	N	T1	0.358133	0.0552334	0.398277	0.0373088	0.899207	0.4485	NS
LanFD	8-hour	P27255	ku	N	T2	0.12906	0.0162294	0.280757	0.0451848	0.459686	0.0302	*	0.704929	0.049	*
LanFD	8-hour	P27255	ku	N	T3	0.14436	0.033858	0.149417	0.0274645	0.966157	0.878	NS	0.375158	0.0022	**
LanFD	8-hour	P27255	ku	N	T4	0.16871	0.0194967	0.159583	0.00419352	1.05719	0.5789	NS	0.4236	0.0044	**
LanFD	8-hour	P27255	ku	V	T1	0.40286	0.112534	0.602147	0.0346032	0.66904	0.119	NS
LanFD	8-hour	P27255	ku	V	T2	0.35243	0.0432979	0.47926	0.0740718	0.735363	0.1214	NS	0.795919	0.1288	NS
LanFD	8-hour	P27255	ku	V	T3	0.4022	0.079394	1.00747	0.0648283	0.399218	0.0013	**	1.67313	0.0041	**
LanFD	8-hour	P27255	ku	V	T4	0.855	0.122281	1.1637	0.190825	0.734728	0.1387	NS	1.93258	0.0491	*
[truncated: 20 more columns]

## Sheet: FTa1_8
LanFTa1	8-hour
Gene	Photoperiod	Line	Allele	Vernalization (N -no, V -yes)	Term	Expression at 9AM	Standard deviation	Expression at 3PM	Standard deviation	Expression at 9AM divided by expression at 3PM	P-value	Significance	Maximum expression at this term (9AM or 3PM) divided by maximum expresssion at the first term (9AM or 3PM)	P-value	Significance		Gene	Photoperiod	Vernalization (N -no, V -yes)	Term	Expression in Ku at 9AM divided by expression in Pal at 9AM	P-value	Significance	Expression in Ku at 3PM divided by expression in Pal at 3PM	P-value	Significance	Maximum expression (9AM or 3PM) in Ku divided by maximum expresssion (9AM or 3PM) in Pal	P-value	Significance	Expression in Ku at 9AM divided by expression in ku at 9AM	P-value	Significance	Expression in Ku at 3PM divided by expression in ku at 3PM	P-value	Significance	Maximum expression (9AM or 3PM) in Ku divided by maximum expresssion (9AM or 3PM) in ku	P-value	Significance	Expression in Pal at 9AM divided by expression in ku at 9AM	P-value	Significance	Expression in Pal at 3PM divided by expression in ku at 3PM	P-value	Significance	Maximum expression (9AM or 3PM) in Pal divided by maximum expresssion (9AM or 3PM) in ku	P-value	Significance		Gene
LanFTa1	8-hour	83A:476	Ku	N	T1	0.465317	0.0968206	0.643627	0.226908	0.722961	0.3893	NS					LanFTa1	8-hour	N	T1	2.86061	0.041	*	14.9553	0.0644	NS	3.9568	0.0941	NS	0.51258	0.1305	NS	1.13673	0.689	NS	0.709001	0.3465	NS	0.179185	0.057	NS	0.0760088	0.0148	*	0.179185	0.057	NS		LanFTa1
LanFTa1	8-hour	83A:476	Ku	N	T2	0.61649	0.218246	0.635923	0.0349276	0.969441	0.9119	NS	0.988031	0.9663	NS		LanFTa1	8-hour	N	T2	6.52647	0.0773	NS	1.88204	0.0388	*	1.88204	0.0388	*	0.987	0.9634	NS	1.22813	0.3179	NS	1.01811	0.8115	NS	0.15123	0.0045	**	0.652553	0.1933	NS	0.540962	0.0355	*		LanFTa1
LanFTa1	8-hour	83A:476	Ku	N	T3	0.605023	0.0208671	0.406357	0.205071	1.4889	0.3037	NS	0.940022	0.8326	NS		LanFTa1	8-hour	N	T3	3.5844	0.0004	***	2.72248	0.2148	NS	3.5844	0.0004	***	1.56271	0.0287	*	0.744629	0.532	NS	1.10868	0.7201	NS	0.435974	0.0207	*	0.273512	0.1042	NS	0.309306	0.1154	NS		LanFTa1
LanFTa1	8-hour	83A:476	Ku	N	T4	0.393897	0.264436	0.24414	0.0419043	1.6134	0.8487	NS	0.611996	0.4927	NS		LanFTa1	8-hour	N	T4	1.41477	0.6032	NS	0.981283	0.4047	NS	1.41477	0.472	NS	0.915358	0.873	NS	1.41722	0.2724	NS	0.915358	0.9352	NS	0.646999	0.242	NS	1.44425	0.1401	NS	0.646999	0.242	NS		LanFTa1
LanFTa1	8-hour	83A:476	Ku	V	T1	0.123597	0.0155374	0.608417	0.156269	0.203145	0.047	*					LanFTa1	8-hour	V	T1	1.73876	0.0261	*	7.72985	0.0407	*	7.72985	0.0407	*	0.309528	0.0547	NS	3.25618	0.059	NS	1.52368	0.1975	NS	0.178017	0.0392	*	0.421247	0.0204	*	0.197117	0.0433	*		LanFTa1
LanFTa1	8-hour	83A:476	Ku	V	T2	0.14706	0.00510216	0.22656	0.0302822	0.6491	0.0618	NS	0.372376	0.0696	NS		LanFTa1	8-hour	V	T2	0.294497	0.0116	*	0.894999	0.475	NS	0.453701	0.008	**	0.467594	0.0192	*	0.506083	0.5877	NS	0.506083	0.5877	NS	1.58777	0.0225	*	0.565457	0.6302	NS	1.11546	0.8951	NS		LanFTa1
LanFTa1	8-hour	83A:476	Ku	V	T3	0.613373	0.0745263	0.601563	0.233048	1.01963	0.9508	NS	1.00815	0.9704	NS		LanFTa1	8-hour	V	T3	2.85937	0.0112	*	2.58785	0.1519	NS	2.63866	0.0091	**	1.58912	0.1412	NS	2.11838	0.1857	NS	1.58912	0.1412	NS	0.555758	0.2316	NS	0.818586	0.4559	NS	0.602245	0.2675	NS		LanFTa1
LanFTa1	8-hour	83A:476	Ku	V	T4	0.41581	0.128981	0.779417	0.109614	0.533489	0.0398	*	1.28106	0.2812	NS		LanFTa1	8-hour	V	T4	0.936024	0.8035	NS	4.60276	0.008	**	1.75453	0.0287	*	0.754126	0.2878	NS	1.48391	0.1014	NS	1.41357	0.0825	NS	0.805669	0.2383	NS	0.322395	0.0466	*	0.805669	0.2383	NS		LanFTa1
LanFTa1	8-hour	Palestyna	Pal	N	T1	0.162663	0.023489	0.0430367	0.00698638	3.77965	0.0131	*																																					LanFTa1
LanFTa1	8-hour	Palestyna	Pal	N	T2	0.09446	0.00386285	0.33789	0.0988021	0.279558	0.0732	NS	2.07724	0.1221	NS																																		LanFTa1
LanFTa1	8-hour	Palestyna	Pal	N	T3	0.168793	0.0353549	0.14926	0.0420507	1.13087	0.6422	NS	1.03769	0.8496	NS																																		LanFTa1
LanFTa1	8-hour	Palestyna	Pal	N	T4	0.278417	0.0605704	0.248797	0.0473342	1.11905	0.6164	NS	1.71161	0.0996	NS																																		LanFTa1
LanFTa1	8-hour	Palestyna	Pal	V	T1	0.0710833	0.014881	0.07871	0.0061946	0.903104	0.5566	NS
LanFTa1	8-hour	Palestyna	Pal	V	T2	0.49936	0.0553216	0.25314	0.0366772	1.97266	0.0092	**	6.3443	0.0079	**
LanFTa1	8-hour	Palestyna	Pal	V	T3	0.214513	0.0235666	0.232457	0.0332523	0.92281	0.5707	NS	2.95333	0.0197	*
LanFTa1	8-hour	Palestyna	Pal	V	T4	0.44423	0.0740218	0.169337	0.0446509	2.62335	0.0169	*	5.64388	0.0193	*
LanFTa1	8-hour	P27255	ku	N	T1	0.907793	0.26564	0.566207	0.0923722	1.60329	0.2033	NS
LanFTa1	8-hour	P27255	ku	N	T2	0.62461	0.0515367	0.517797	0.127025	1.20628	0.3607	NS	0.688053	0.2686	NS
LanFTa1	8-hour	P27255	ku	N	T3	0.387163	0.0624422	0.545717	0.202887	0.709459	0.3863	NS	0.601146	0.2051	NS
LanFTa1	8-hour	P27255	ku	N	T4	0.43032	0.132135	0.172267	0.0313561	2.49799	0.1028	NS	0.474029	0.1094	NS
LanFTa1	8-hour	P27255	ku	V	T1	0.399307	0.0981243	0.18685	0.0249225	2.13704	0.0841	NS
LanFTa1	8-hour	P27255	ku	V	T2	0.314503	0.0348178	0.447673	0.488259	0.702529	0.7372	NS	1.12113	0.9025	NS
LanFTa1	8-hour	P27255	ku	V	T3	0.385983	0.143768	0.283973	0.0772152	1.35922	0.4405	NS	0.966634	0.9197	NS
LanFTa1	8-hour	P27255	ku	V	T4	0.55138	0.080417	0.525247	0.127925	1.04975	0.8209	NS	1.38084	0.168	NS
[truncated: 20 more columns]

## Sheet: FTa2_8
LanFTa2	8-hour
Gene	Photoperiod	Line	Allele	Vernalization (N -no, V -yes)	Term	Expression at 9AM	Standard deviation	Expression at 3PM	Standard deviation	Expression at 9AM divided by expression at 3PM	P-value	Significance	Maximum expression at this term (9AM or 3PM) divided by maximum expresssion at the first term (9AM or 3PM)	P-value	Significance		Gene	Photoperiod	Vernalization (N -no, V -yes)	Term	Expression in Ku at 9AM divided by expression in Pal at 9AM	P-value	Significance	Expression in Ku at 3PM divided by expression in Pal at 3PM	P-value	Significance	Maximum expression (9AM or 3PM) in Ku divided by maximum expresssion (9AM or 3PM) in Pal	P-value	Significance	Expression in Ku at 9AM divided by expression in ku at 9AM	P-value	Significance	Expression in Ku at 3PM divided by expression in ku at 3PM	P-value	Significance	Maximum expression (9AM or 3PM) in Ku divided by maximum expresssion (9AM or 3PM) in ku	P-value	Significance	Expression in Pal at 9AM divided by expression in ku at 9AM	P-value	Significance	Expression in Pal at 3PM divided by expression in ku at 3PM	P-value	Significance	Maximum expression (9AM or 3PM) in Pal divided by maximum expresssion (9AM or 3PM) in ku	P-value	Significance		Gene
LanFTa2	8-hour	83A:476	Ku	N	T1	0.0526233	0.0133196	0.0426267	0.013043	1.23452	0.4905	NS					LanFTa2	8-hour	N	T1	0.758443	0.2147	NS	1.00582	0.9867	NS	0.758443	0.2147	NS	0.2363	0.0935	NS	1.13379	0.6473	NS	0.2363	0.0935	NS	0.31156	0.1157	NS	1.12723	0.6962	NS	0.31156	0.1157	NS		LanFTa2
LanFTa2	8-hour	83A:476	Ku	N	T2	0.04075	0.0134121	0.0556267	0.0281928	0.732562	0.5508	NS	1.05707	0.9007	NS		LanFTa2	8-hour	N	T2	1.57275	0.2705	NS	0.332477	0.0297	*	0.332477	0.0297	*	1.94202	0.1714	NS	2.9308	0.2073	NS	2.65099	0.2242	NS	1.23479	0.51	NS	8.81507	0.0291	*	7.97347	0.0298	*		LanFTa2
LanFTa2	8-hour	83A:476	Ku	N	T3	0.0558367	0.0114055	0.0170733	0.00568566	3.2704	0.0241	*	1.06106	0.8086	NS		LanFTa2	8-hour	N	T3	0.745981	0.1627	NS	0.251239	0.0095	**	0.745981	0.1627	NS	15.5246	0.0219	*	0.245166	0.07	NS	0.80179	0.4898	NS	20.8109	0.0106	*	0.975828	0.9292	NS	1.07481	0.7847	NS		LanFTa2
LanFTa2	8-hour	83A:476	Ku	N	T4	0.0104333	0.00141991	0.00912667	0.0027179	1.14317	0.5891	NS	0.198264	0.045	*		LanFTa2	8-hour	N	T4	0.0197833	0.0095	**	0.0288204	0.0137	*	0.0197833	0.0095	**	0.550862	0.1024	NS	1.48562	0.2595	NS	0.550862	0.1024	NS	27.8448	0.0096	**	51.5475	0.0136	*	27.8448	0.0096	**		LanFTa2
LanFTa2	8-hour	83A:476	Ku	V	T1	0.00597667	0.00289738	0.05239	0.0256051	0.11408	0.1226	NS					LanFTa2	8-hour	V	T1	0.652	0.2656	NS	8.64521	0.1242	NS	5.71527	0.139	NS	0.0953216	0.0853	NS	2.50311	0.2241	NS	0.835566	0.7066	NS	0.146199	0.0957	NS	0.289537	0.0006	***	0.146199	0.0957	NS		LanFTa2
LanFTa2	8-hour	83A:476	Ku	V	T2	0.00857333	0.000804045	0.00333667	0.00129659	2.56943	0.013	*	0.163644	0.1365	NS		LanFTa2	8-hour	V	T2	0.169222	0.0028	**	0.142026	0.0002	***	0.169222	0.0028	**	0.40793	0.004	**	0.229167	0.067	NS	0.40793	0.004	**	2.41063	0.0025	**	1.61355	0.1005	NS	2.41063	0.0025	**		LanFTa2
LanFTa2	8-hour	83A:476	Ku	V	T3	0.0412767	0.0226809	0.12292	0.0159415	0.335801	0.0176	*	2.34625	0.0387	*		LanFTa2	8-hour	V	T3	0.440081	0.0609	NS	7.04817	0.0074	**	1.31054	0.1251	NS	0.050714	0.0617	NS	0.521894	0.1888	NS	0.151024	0.0761	NS	0.115238	0.0707	NS	0.0740468	0.0639	NS	0.115238	0.0707	NS		LanFTa2
LanFTa2	8-hour	83A:476	Ku	V	T4	0.0183867	0.00551271	0.0127333	0.00216247	1.44398	0.2824	NS	0.350958	0.1969	NS		LanFTa2	8-hour	V	T4	1.26224	0.4314	NS	0.895452	0.6217	NS	1.26224	0.4314	NS	0.0318535	0.0053	**	0.034503	0.0166	*	0.0318535	0.0053	**	0.0252356	0.0055	**	0.0385314	0.0166	*	0.0252356	0.0055	**		LanFTa2
LanFTa2	8-hour	Palestyna	Pal	N	T1	0.0693833	0.00220281	0.04238	0.0147233	1.63717	0.119	NS																																					LanFTa2
LanFTa2	8-hour	Palestyna	Pal	N	T2	0.02591	0.00874067	0.16731	0.0366343	0.154862	0.0266	*	2.41139	0.0629	NS																																		LanFTa2
LanFTa2	8-hour	Palestyna	Pal	N	T3	0.07485	0.010826	0.0679567	0.0107958	1.10144	0.5584	NS	1.07879	0.5516	NS																																		LanFTa2
LanFTa2	8-hour	Palestyna	Pal	N	T4	0.52738	0.0718809	0.316673	0.0517343	1.66538	0.0326	*	7.60096	0.012	*																																		LanFTa2
LanFTa2	8-hour	Palestyna	Pal	V	T1	0.00916667	0.00169144	0.00606	0.00155621	1.51265	0.129	NS
LanFTa2	8-hour	Palestyna	Pal	V	T2	0.0506633	0.00373606	0.0234933	0.00161105	2.1565	0.0037	**	5.52691	0.0011	**
LanFTa2	8-hour	Palestyna	Pal	V	T3	0.0937933	0.0139614	0.01744	0.00457696	5.37806	0.0103	*	10.232	0.0124	*
LanFTa2	8-hour	Palestyna	Pal	V	T4	0.0145667	0.00109033	0.01422	0.00323688	1.02438	0.8968	NS	1.58909	0.0255	*
LanFTa2	8-hour	P27255	ku	N	T1	0.222697	0.081012	0.0375967	0.00414163	5.92331	0.0835	NS
LanFTa2	8-hour	P27255	ku	N	T2	0.0209833	0.00128126	0.01898	0.000770844	1.10555	0.1465	NS	0.0942238	0.072	NS
LanFTa2	8-hour	P27255	ku	N	T3	0.00359667	0.00126093	0.06964	0.0220932	0.0516466	0.0512	NS	0.312712	0.1074	NS
LanFTa2	8-hour	P27255	ku	N	T4	0.01894	0.00444446	0.00614333	0.00128287	3.08302	0.0462	*	0.0850484	0.0703	NS
LanFTa2	8-hour	P27255	ku	V	T1	0.0627	0.0253756	0.02093	0.00143947	2.9957	0.1449	NS
LanFTa2	8-hour	P27255	ku	V	T2	0.0210167	0.00179054	0.01456	0.00465283	1.44345	0.1792	NS	0.335194	0.1452	NS
LanFTa2	8-hour	P27255	ku	V	T3	0.81391	0.287052	0.235527	0.0822632	3.4557	0.0945	NS	12.981	0.0648	NS
LanFTa2	8-hour	P27255	ku	V	T4	0.577227	0.0593206	0.36905	0.0658731	1.56409	0.0298	*	9.20617	0.0024	**
[truncated: 20 more columns]

## Sheet: FTc1_8
LanFTc1	8-hour
Gene	Photoperiod	Line	Allele	Vernalization (N -no, V -yes)	Term	Expression at 9AM	Standard deviation	Expression at 3PM	Standard deviation	Expression at 9AM divided by expression at 3PM	P-value	Significance	Maximum expression at this term (9AM or 3PM) divided by maximum expresssion at the first term (9AM or 3PM)	P-value	Significance		Gene	Photoperiod	Vernalization (N -no, V -yes)	Term	Expression in Ku at 9AM divided by expression in Pal at 9AM	P-value	Significance	Expression in Ku at 3PM divided by expression in Pal at 3PM	P-value	Significance	Maximum expression (9AM or 3PM) in Ku divided by maximum expresssion (9AM or 3PM) in Pal	P-value	Significance	Expression in Ku at 9AM divided by expression in ku at 9AM	P-value	Significance	Expression in Ku at 3PM divided by expression in ku at 3PM	P-value	Significance	Maximum expression (9AM or 3PM) in Ku divided by maximum expresssion (9AM or 3PM) in ku	P-value	Significance	Expression in Pal at 9AM divided by expression in ku at 9AM	P-value	Significance	Expression in Pal at 3PM divided by expression in ku at 3PM	P-value	Significance	Maximum expression (9AM or 3PM) in Pal divided by maximum expresssion (9AM or 3PM) in ku	P-value	Significance		Gene
LanFTc1	8-hour	83A:476	Ku	N	T1	4.3596	0.768851	21.1091	0.131642	0.206527	0.0008	***					LanFTc1	8-hour	N	T1	0.498957	0.0049	**	3.16388	0.0013	**	2.41594	0.0016	**	84.3738	0.0155	*	459.593	0	***	408.537	0	***	169.101	0.0041	**	145.263	0.0075	**	169.101	0.0041	**		LanFTc1
LanFTc1	8-hour	83A:476	Ku	N	T2	5.68689	1.82639	17.9404	1.33788	0.316988	0.0022	**	0.849889	0.0774	NS		LanFTc1	8-hour	N	T2	0.307948	0.0511	NS	2.82978	0.0051	**	0.971483	0.8943	NS	254.03	0.0482	*	646.036	0.0028	**	646.036	0.0028	**	824.912	0.0329	*	228.299	0.0009	***	665	0.0329	*		LanFTc1
LanFTc1	8-hour	83A:476	Ku	N	T3	3.85302	0.144078	22.3486	2.74347	0.172406	0.0107	*	1.05872	0.5884	NS		LanFTc1	8-hour	N	T3	0.274998	0.0868	NS	3.15897	0.0084	**	1.59507	0.1047	NS	865.199	0.0007	***	1696.93	0.0075	**	1696.93	0.0075	**	3146.2	0.0487	*	537.178	0.0113	*	1063.86	0.0487	*		LanFTc1
LanFTc1	8-hour	83A:476	Ku	N	T4	1.29295	0.187761	9.15633	0.907621	0.141208	0.005	**	0.433762	0.0024	**		LanFTc1	8-hour	N	T4	0.160669	0.0026	**	1.55512	0.0234	*	1.13782	0.2398	NS	313.315	0.0104	*	2213.46	0.0049	**	2213.46	0.0049	**	1950.06	0.0033	**	1423.34	0.0021	**	1945.35	0.0033	**		LanFTc1
LanFTc1	8-hour	83A:476	Ku	V	T1	1.04449	0.119374	19.2038	2.9691	0.0543901	0.013	*					LanFTc1	8-hour	V	T1	0.24649	0.1396	NS	5.23587	0.0175	*	4.5319	0.0064	**	45.5713	0.0067	**	167.929	0.0119	*	167.929	0.0119	*	184.881	0.088	NS	32.0727	0.0005	***	37.0548	0.0914	NS		LanFTc1
LanFTc1	8-hour	83A:476	Ku	V	T2	3.79389	0.160033	8.52013	2.26154	0.445285	0.0972	NS	0.44367	0.0178	*		LanFTc1	8-hour	V	T2	0.650138	0.0023	**	1.48897	0.2222	NS	1.46005	0.2339	NS	111.111	0.0009	***	101.053	0.0341	*	101.053	0.0341	*	170.904	0.0012	**	67.8678	0	***	69.2121	0.001	***		LanFTc1
LanFTc1	8-hour	83A:476	Ku	V	T3	4.88475	0.336387	13.9736	1.06783	0.349571	0.0038	**	0.727647	0.1178	NS		LanFTc1	8-hour	V	T3	0.357234	0.007	**	1.53634	0.0084	**	1.02192	0.8107	NS	180.549	0.0024	**	164.434	0.0029	**	164.434	0.0029	**	505.408	0.0043	**	107.029	0.0048	**	160.906	0.0042	**		LanFTc1
LanFTc1	8-hour	83A:476	Ku	V	T4	9.84604	0.434928	23.6105	3.27934	0.417019	0.0255	*	1.22948	0.2323	NS		LanFTc1	8-hour	V	T4	0.765065	0.2042	NS	2.35434	0.0196	*	1.83461	0.0235	*	398.819	0.001	***	686.087	0.0095	**	686.087	0.0095	**	521.287	0.016	*	291.414	0.0057	**	373.97	0.016	*		LanFTc1
LanFTc1	8-hour	Palestyna	Pal	N	T1	8.73742	0.789705	6.67191	0.817158	1.30958	0.062	NS																																					LanFTc1
LanFTc1	8-hour	Palestyna	Pal	N	T2	18.467	4.85295	6.33986	0.267681	2.91285	0.0711	NS	2.11356	0.1015	NS																																		LanFTc1
LanFTc1	8-hour	Palestyna	Pal	N	T3	14.0111	4.53638	7.07464	1.07164	1.98046	0.1571	NS	1.60357	0.2397	NS																																		LanFTc1
LanFTc1	8-hour	Palestyna	Pal	N	T4	8.04725	0.651077	5.88788	0.379693	1.36675	0.0237	*	0.92101	0.3961	NS																																		LanFTc1
LanFTc1	8-hour	Palestyna	Pal	V	T1	4.23746	1.89616	3.66773	0.162572	1.15534	0.7127	NS
LanFTc1	8-hour	Palestyna	Pal	V	T2	5.83551	0.28036	5.72216	0.0646594	1.01981	0.6287	NS	1.37712	0.3553	NS
LanFTc1	8-hour	Palestyna	Pal	V	T3	13.6738	1.26285	9.09533	0.895944	1.50339	0.0172	*	3.22689	0.0065	**
LanFTc1	8-hour	Palestyna	Pal	V	T4	12.8695	2.32594	10.0285	1.0778	1.28329	0.2207	NS	3.03709	0.0165	*
LanFTc1	8-hour	P27255	ku	N	T1	0.05167	0.00943521	0.04593	0.0107424	1.12497	0.601	NS
LanFTc1	8-hour	P27255	ku	N	T2	0.0223867	0.00159936	0.02777	0.00364363	0.806146	0.1602	NS	0.537449	0.0552	NS
LanFTc1	8-hour	P27255	ku	N	T3	0.00445333	0.000556796	0.01317	0.0082104	0.338142	0.2718	NS	0.254887	0.0126	*
LanFTc1	8-hour	P27255	ku	N	T4	0.00412667	0.00111099	0.00413667	0.00127018	0.997583	0.9937	NS	0.0800594	0.0177	*
LanFTc1	8-hour	P27255	ku	V	T1	0.02292	0.00389823	0.114357	0.0438077	0.200426	0.097	NS
LanFTc1	8-hour	P27255	ku	V	T2	0.034145	0.0133866	0.0843133	0.0414982	0.404977	0.1881	NS	0.737284	0.5203	NS
LanFTc1	8-hour	P27255	ku	V	T3	0.027055	0.001635	0.08498	0.0517241	0.318369	0.2381	NS	0.743114	0.5739	NS
LanFTc1	8-hour	P27255	ku	V	T4	0.024688	0.0209579	0.0344133	0.0222759	0.717396	0.2896	NS	0.30093	0.1059	NS
[truncated: 20 more columns]

## Sheet: FTc2_8
LanFTc2	8-hour
Gene	Photoperiod	Line	Allele	Vernalization (N -no, V -yes)	Term	Expression at 9AM	Standard deviation	Expression at 3PM	Standard deviation	Expression at 9AM divided by expression at 3PM	P-value	Significance	Maximum expression at this term (9AM or 3PM) divided by maximum expresssion at the first term (9AM or 3PM)	P-value	Significance		Gene	Photoperiod	Vernalization (N -no, V -yes)	Term	Expression in Ku at 9AM divided by expression in Pal at 9AM	P-value	Significance	Expression in Ku at 3PM divided by expression in Pal at 3PM	P-value	Significance	Maximum expression (9AM or 3PM) in Ku divided by maximum expresssion (9AM or 3PM) in Pal	P-value	Significance	Expression in Ku at 9AM divided by expression in ku at 9AM	P-value	Significance	Expression in Ku at 3PM divided by expression in ku at 3PM	P-value	Significance	Maximum expression (9AM or 3PM) in Ku divided by maximum expresssion (9AM or 3PM) in ku	P-value	Significance	Expression in Pal at 9AM divided by expression in ku at 9AM	P-value	Significance	Expression in Pal at 3PM divided by expression in ku at 3PM	P-value	Significance	Maximum expression (9AM or 3PM) in Pal divided by maximum expresssion (9AM or 3PM) in ku	P-value	Significance		Gene
LanFTc2	8-hour	83A:476	Ku	N	T1	0.0292267	0.00667224	0.03903	0.00303758	0.748826	0.1617	NS					LanFTc2	8-hour	N	T1	0.847273	0.7489	NS	1.04722	0.7924	NS	1.04722	0.7924	NS	1.40445	0.3095	NS	0.341211	0.0683	NS	0.341211	0.0683	NS	1.65762	0.2325	NS	0.325825	0.0584	NS	0.325825	0.0584	NS		LanFTc2
LanFTc2	8-hour	83A:476	Ku	N	T2	0.0154633	0.00443471	0.0428033	0.0211047	0.361265	0.2045	NS	1.09668	0.8249	NS		LanFTc2	8-hour	N	T2	1.89579	0.1406	NS	0.886564	0.7839	NS	0.886564	0.7839	NS	0.638893	0.0897	NS	0.433481	0.0431	*	0.433481	0.0431	*	0.337006	0.005	**	0.488944	0.0257	*	0.488944	0.0257	*		LanFTc2
LanFTc2	8-hour	83A:476	Ku	N	T3	0.0208267	0.00643705	0.0384433	0.00210251	0.54175	0.0494	*	0.984969	0.8346	NS		LanFTc2	8-hour	N	T3	2.93609	0.0944	NS	0.796423	0.0076	**	0.796423	0.0076	**	5.20667	0.0651	NS	1.51015	0.0071	**	1.51015	0.0071	**	1.77333	0.0067	**	1.89616	0.0004	***	1.89616	0.0004	***		LanFTc2
LanFTc2	8-hour	83A:476	Ku	N	T4	0.00493	0.00157911	0.0153867	0.00638948	0.320407	0.1398	NS	0.394227	0.02	*		LanFTc2	8-hour	N	T4	0.160586	0.0089	**	0.355816	0.0116	*	0.355816	0.0116	*	0.563	0.0586	NS	0.268622	0.0069	**	0.268622	0.0069	**	3.5059	0.0187	*	0.754946	0.1452	NS	0.754946	0.1452	NS		LanFTc2
LanFTc2	8-hour	83A:476	Ku	V	T1	0.00274333	0.000584599	0.0191033	0.00723079	0.143605	0.0844	NS					LanFTc2	8-hour	V	T1	1.97837	0.0764	NS	1.00827	0.9784	NS	1.00827	0.9784	NS	#DIV/0!	-	-	#DIV/0!	-	-	#DIV/0!	-	-	#DIV/0!	-	-	#DIV/0!	-	-	#DIV/0!	-	-		LanFTc2
LanFTc2	8-hour	83A:476	Ku	V	T2	0.00261	0.000233666	0.0203433	0.00569973	0.128298	0.0478	*	1.06491	0.8587	NS		LanFTc2	8-hour	V	T2	0.745005	0.1641	NS	0.615843	0.0837	NS	0.615843	0.0837	NS	#DIV/0!	-	-	#DIV/0!	-	-	#DIV/0!	-	-	#DIV/0!	-	-	#DIV/0!	-	-	#DIV/0!	-	-		LanFTc2
LanFTc2	8-hour	83A:476	Ku	V	T3	0.00829667	0.00069062	0.01794	0.00216809	0.462467	0.017	*	0.939103	0.8449	NS		LanFTc2	8-hour	V	T3	1.32535	0.0487	*	0.293681	0.0293	*	0.293681	0.0293	*	#DIV/0!	-	-	0.0839429	0.0164	*	0.0839429	0.0164	*	#DIV/0!	-	-	0.28583	0.0193	*	0.28583	0.0193	*		LanFTc2
LanFTc2	8-hour	83A:476	Ku	V	T4	0.00556667	0.00249472	0.0285467	0.00374559	0.195002	0.0033	**	1.49433	0.1995	NS		LanFTc2	8-hour	V	T4	1.44589	0.4472	NS	0.607591	0.0103	*	0.607591	0.0103	*	0.323393	0.016	*	0.0681663	0.0779	NS	0.0681663	0.0779	NS	0.223664	0.0163	*	0.112191	0.0849	NS	0.112191	0.0849	NS		LanFTc2
LanFTc2	8-hour	Palestyna	Pal	N	T1	0.034495	0.00836097	0.03727	0.00797367	0.925543	0.5204	NS																																					LanFTc2
LanFTc2	8-hour	Palestyna	Pal	N	T2	0.00815667	0.00085605	0.04828	0.0156275	0.168945	0.0678	NS	1.29541	0.4407	NS																																		LanFTc2
LanFTc2	8-hour	Palestyna	Pal	N	T3	0.00709333	0.000212341	0.04827	0.00156935	0.146951	0.0006	***	1.29514	0.1865	NS																																		LanFTc2
LanFTc2	8-hour	Palestyna	Pal	N	T4	0.0307	0.00452607	0.0432433	0.00625193	0.709936	0.0895	NS	1.16027	0.4538	NS																																		LanFTc2
LanFTc2	8-hour	Palestyna	Pal	V	T1	0.00138667	0.000116714	0.0189467	0.000868421	0.0731879	0.001	**
LanFTc2	8-hour	Palestyna	Pal	V	T2	0.00350333	0.000611083	0.0330333	0.000989759	0.106054	0	***	1.74349	0.0001	***
LanFTc2	8-hour	Palestyna	Pal	V	T3	0.00626	0.000128323	0.0610867	0.0113656	0.102477	0.0208	*	3.22414	0.0338	*
LanFTc2	8-hour	Palestyna	Pal	V	T4	0.00385	0.00119049	0.0469833	0.00422928	0.081944	0.0028	**	2.47977	0.009	**
LanFTc2	8-hour	P27255	ku	N	T1	0.02081	0.00772196	0.114387	0.029716	0.181927	0.0396	*
LanFTc2	8-hour	P27255	ku	N	T2	0.0242033	0.00228877	0.0987433	0.0127447	0.245114	0.0122	*	0.863242	0.5477	NS
LanFTc2	8-hour	P27255	ku	N	T3	0.004	0.000519808	0.0254567	0.000755616	0.15713	0	***	0.222549	0.0515	NS
LanFTc2	8-hour	P27255	ku	N	T4	0.00875667	0.000683732	0.05728	0.00871769	0.152875	0.0153	*	0.500758	0.103	NS
LanFTc2	8-hour	P27255	ku	V	T1	0	0	0	0	#DIV/0!	-	-
LanFTc2	8-hour	P27255	ku	V	T2	0	0	0	0	#DIV/0!	-	-	#DIV/0!	-	-
LanFTc2	8-hour	P27255	ku	V	T3	0	0	0.213717	0.0361526	0	-	-	#DIV/0!	-	-
LanFTc2	8-hour	P27255	ku	V	T4	0.0172133	0.00311715	0.41878	0.163901	0.0411035	0.0741	NS	#DIV/0!	-	-
[truncated: 20 more columns]

## Sheet: UGT_8
LanUGT	8-hour
Gene	Photoperiod	Line	Allele	Vernalization (N -no, V -yes)	Term	Expression at 9AM	Standard deviation	Expression at 3PM	Standard deviation	Expression at 9AM divided by expression at 3PM	P-value	Significance	Maximum expression at this term (9AM or 3PM) divided by maximum expresssion at the first term (9AM or 3PM)	P-value	Significance		Gene	Photoperiod	Vernalization (N -no, V -yes)	Term	Expression in Ku at 9AM divided by expression in Pal at 9AM	P-value	Significance	Expression in Ku at 3PM divided by expression in Pal at 3PM	P-value	Significance	Maximum expression (9AM or 3PM) in Ku divided by maximum expresssion (9AM or 3PM) in Pal	P-value	Significance	Expression in Ku at 9AM divided by expression in ku at 9AM	P-value	Significance	Expression in Ku at 3PM divided by expression in ku at 3PM	P-value	Significance	Maximum expression (9AM or 3PM) in Ku divided by maximum expresssion (9AM or 3PM) in ku	P-value	Significance	Expression in Pal at 9AM divided by expression in ku at 9AM	P-value	Significance	Expression in Pal at 3PM divided by expression in ku at 3PM	P-value	Significance	Maximum expression (9AM or 3PM) in Pal divided by maximum expresssion (9AM or 3PM) in ku	P-value	Significance		Gene
LanUGT	8-hour	83A:476	Ku	N	T1	0.753203	0.179378	3.99162	0.565916	0.188696	0.0095	**					LanUGT	8-hour	N	T1	2.51263	0.06	NS	1.60012	0.0448	*	1.60012	0.0448	*	8.90732	0.0298	*	1.6728	0.0567	NS	1.6728	0.0567	NS	3.54502	0.0122	*	1.04542	0.6575	NS	1.04542	0.6575	NS		LanUGT
LanUGT	8-hour	83A:476	Ku	N	T2	0.561843	0.0674347	1.91031	0.564096	0.294112	0.0755	NS	0.478579	0.0211	*		LanUGT	8-hour	N	T2	0.560843	0.0062	**	1.40182	0.3024	NS	1.40182	0.3024	NS	1.29065	0.3068	NS	1.59169	0.2099	NS	1.59169	0.2099	NS	2.30127	0.0095	**	1.13544	0.3965	NS	1.13544	0.3965	NS		LanUGT
LanUGT	8-hour	83A:476	Ku	N	T3	0.107853	0.0173031	1.49577	0.257823	0.0721057	0.0165	*	0.374727	0.0131	*		LanUGT	8-hour	N	T3	0.356159	0.1352	NS	1.89195	0.043	*	1.89195	0.043	*	0.157479	0.0264	*	1.38278	0.2714	NS	1.38278	0.2714	NS	0.44216	0.0421	*	0.730874	0.4028	NS	0.730874	0.4028	NS		LanUGT
LanUGT	8-hour	83A:476	Ku	N	T4	0.0905833	0.0167864	0.40166	0.0640815	0.225522	0.0156	*	0.100626	0.0114	*		LanUGT	8-hour	N	T4	0.427933	0.0344	*	0.569625	0.2455	NS	0.569625	0.2455	NS	0.147794	0.0107	*	0.424673	0.001	***	0.424673	0.001	***	0.345367	0.0107	*	0.74553	0.3293	NS	0.74553	0.3293	NS		LanUGT
LanUGT	8-hour	83A:476	Ku	V	T1	0.152993	0.0273326	1.48756	0.716902	0.102848	0.1188	NS					LanUGT	8-hour	V	T1	1.82941	0.0591	NS	3.5348	0.1667	NS	3.5348	0.1667	NS	0.76178	0.3828	NS	3.73575	0.1622	NS	3.73575	0.1622	NS	0.416408	0.1059	NS	1.05685	0.8511	NS	1.05685	0.8511	NS		LanUGT
LanUGT	8-hour	83A:476	Ku	V	T2	0.153327	0.0260248	0.479167	0.0727281	0.319986	0.0154	*	0.322115	0.1838	NS		LanUGT	8-hour	V	T2	0.873889	0.3526	NS	2.24325	0.0265	*	2.24325	0.0265	*	2.26759	0.0246	*	0.999256	0.9985	NS	0.999256	0.9985	NS	2.59482	0.0126	*	0.445449	0.2338	NS	0.445449	0.2338	NS		LanUGT
LanUGT	8-hour	83A:476	Ku	V	T3	0.0847333	0.0330719	0.314987	0.136437	0.269006	0.1329	NS	0.211747	0.1424	NS		LanUGT	8-hour	V	T3	1.13139	0.7269	NS	1.6749	0.3185	NS	1.6749	0.3185	NS	0.505207	0.0956	NS	0.685037	0.4702	NS	0.685037	0.4702	NS	0.446538	0.0754	NS	0.409002	0.2119	NS	0.409002	0.2119	NS		LanUGT
LanUGT	8-hour	83A:476	Ku	V	T4	0.06584	0.0310557	0.145	0.0641816	0.454069	0.2179	NS	0.0974748	0.1167	NS		LanUGT	8-hour	V	T4	0.999848	0.9997	NS	1.10487	0.791	NS	1.10487	0.791	NS	0.218165	0.0047	**	0.309562	0.1034	NS	0.309562	0.1034	NS	0.218198	0.0159	*	0.280179	0.1089	NS	0.280179	0.1089	NS		LanUGT
LanUGT	8-hour	Palestyna	Pal	N	T1	0.299767	0.0531331	2.49457	0.29704	0.120168	0.0075	**																																					LanUGT
LanUGT	8-hour	Palestyna	Pal	N	T2	1.00178	0.0887499	1.36273	0.0937976	0.73513	0.0169	*	0.546279	0.0243	*																																		LanUGT
LanUGT	8-hour	Palestyna	Pal	N	T3	0.302823	0.114757	0.790593	0.216062	0.383033	0.0656	NS	0.316926	0.0038	**																																		LanUGT
LanUGT	8-hour	Palestyna	Pal	N	T4	0.211677	0.0395718	0.70513	0.266749	0.300195	0.1173	NS	0.282666	0.0033	**																																		LanUGT
LanUGT	8-hour	Palestyna	Pal	V	T1	0.08363	0.00832622	0.420833	0.122351	0.198725	0.0593	NS
LanUGT	8-hour	Palestyna	Pal	V	T2	0.175453	0.00753335	0.213603	0.0233437	0.821398	0.1368	NS	0.507572	0.1343	NS
LanUGT	8-hour	Palestyna	Pal	V	T3	0.0748933	0.0139928	0.188063	0.0137104	0.398235	0.0012	**	0.446883	0.1131	NS
LanUGT	8-hour	Palestyna	Pal	V	T4	0.06585	0.00417155	0.131237	0.00728246	0.501765	0.0012	**	0.31185	0.0783	NS
LanUGT	8-hour	P27255	ku	N	T1	0.08456	0.0370897	2.38619	0.0213614	0.0354373	0	***
LanUGT	8-hour	P27255	ku	N	T2	0.435317	0.129249	1.20018	0.209849	0.36271	0.0176	*	0.502968	0.0146	*
LanUGT	8-hour	P27255	ku	N	T3	0.684873	0.139303	1.08171	0.369702	0.63314	0.2652	NS	0.453322	0.0375	*
LanUGT	8-hour	P27255	ku	N	T4	0.612903	0.0849409	0.94581	0.060873	0.64802	0.0135	*	0.396369	0.0003	***
LanUGT	8-hour	P27255	ku	V	T1	0.200837	0.0596052	0.398197	0.102491	0.504366	0.0941	NS
LanUGT	8-hour	P27255	ku	V	T2	0.0676167	0.021833	0.479523	0.223688	0.141008	0.1199	NS	1.20424	0.6741	NS
LanUGT	8-hour	P27255	ku	V	T3	0.16772	0.0416966	0.45981	0.212536	0.364759	0.1876	NS	1.15473	0.7374	NS
LanUGT	8-hour	P27255	ku	V	T4	0.30179	0.043497	0.468403	0.171945	0.644295	0.3025	NS	1.17631	0.6514	NS
[truncated: 20 more columns]

## Sheet: VIN3-1_8
LanVIN3-1	8-hour
Gene	Photoperiod	Line	Allele	Vernalization (N -no, V -yes)	Term	Expression at 9AM	Standard deviation	Expression at 3PM	Standard deviation	Expression at 9AM divided by expression at 3PM	P-value	Significance	Maximum expression at this term (9AM or 3PM) divided by maximum expresssion at the first term (9AM or 3PM)	P-value	Significance		Gene	Photoperiod	Vernalization (N -no, V -yes)	Term	Expression in Ku at 9AM divided by expression in Pal at 9AM	P-value	Significance	Expression in Ku at 3PM divided by expression in Pal at 3PM	P-value	Significance	Maximum expression (9AM or 3PM) in Ku divided by maximum expresssion (9AM or 3PM) in Pal	P-value	Significance	Expression in Ku at 9AM divided by expression in ku at 9AM	P-value	Significance	Expression in Ku at 3PM divided by expression in ku at 3PM	P-value	Significance	Maximum expression (9AM or 3PM) in Ku divided by maximum expresssion (9AM or 3PM) in ku	P-value	Significance	Expression in Pal at 9AM divided by expression in ku at 9AM	P-value	Significance	Expression in Pal at 3PM divided by expression in ku at 3PM	P-value	Significance	Maximum expression (9AM or 3PM) in Pal divided by maximum expresssion (9AM or 3PM) in ku	P-value	Significance		Gene
LanVIN3-1	8-hour	83A:476	Ku	N	T1	3.62213	0.108138	4.88673	0.0552914	0.741218	0.0007	***					LanVIN3-1	8-hour	N	T1	1.05785	0.796	NS	3.07329	0.0002	***	1.42717	0.1603	NS	4.2025	0.0012	**	2.91809	0.0007	***	2.91809	0.0007	***	3.9727	0.054	NS	0.949501	0.6254	NS	2.04467	0.1159	NS		LanVIN3-1
LanVIN3-1	8-hour	83A:476	Ku	N	T2	6.76633	0.893904	6.11847	0.636481	1.10589	0.4554	NS	1.38463	0.0964	NS		LanVIN3-1	8-hour	N	T2	2.64813	0.0144	*	3.80179	0.0074	**	2.64813	0.0144	*	5.83657	0.0088	**	4.3176	0.0088	**	4.77477	0.0135	*	2.20403	0.0077	**	1.13568	0.1943	NS	1.80307	0.0312	*		LanVIN3-1
LanVIN3-1	8-hour	83A:476	Ku	N	T3	3.00447	0.72352	4.58387	0.0321553	0.655444	0.0906	NS	0.938023	0.0055	**		LanVIN3-1	8-hour	N	T3	1.32757	0.2832	NS	1.87592	0.0701	NS	1.87592	0.0701	NS	2.38974	0.0563	NS	2.59317	0.0001	***	2.59317	0.0001	***	1.80009	0.0424	*	1.38235	0.3767	NS	1.38235	0.3767	NS		LanVIN3-1
LanVIN3-1	8-hour	83A:476	Ku	N	T4	1.56773	0.100992	1.46983	0.10346	1.06661	0.3925	NS	0.320814	0	***		LanVIN3-1	8-hour	N	T4	0.465461	0.0261	*	0.502284	0.0533	NS	0.465461	0.0261	*	1.31165	0.0165	*	1.06788	0.3291	NS	1.13901	0.1118	NS	2.81797	0.0195	*	2.12605	0.0518	NS	2.44706	0.0252	*		LanVIN3-1
LanVIN3-1	8-hour	83A:476	Ku	V	T1	0.944133	0.156093	1.24513	0.301691	0.758259	0.2989	NS					LanVIN3-1	8-hour	V	T1	0.467779	0.0876	NS	0.580662	0.0423	*	0.580662	0.0423	*	0.297881	0.1087	NS	0.457366	0.0217	*	0.392849	0.1335	NS	0.636799	0.2929	NS	0.787663	0.1998	NS	0.676553	0.3338	NS		LanVIN3-1
LanVIN3-1	8-hour	83A:476	Ku	V	T2	1.12677	0.0567871	1.43783	0.212505	0.783656	0.1674	NS	1.15476	0.5055	NS		LanVIN3-1	8-hour	V	T2	0.549294	0.062	NS	0.527665	0.0762	NS	0.527665	0.0762	NS	0.468705	0.0151	*	1.06488	0.6623	NS	0.5981	0.015	*	0.853286	0.319	NS	2.0181	0.072	NS	1.13349	0.5331	NS		LanVIN3-1
LanVIN3-1	8-hour	83A:476	Ku	V	T3	2.59683	0.480618	4.86033	0.185232	0.534291	0.0129	*	3.90346	0.0004	***		LanVIN3-1	8-hour	V	T3	1.16445	0.3939	NS	2.40857	0.0006	***	2.17942	0.0004	***	1.18226	0.5061	NS	2.32763	0.0071	**	2.21276	0.0178	*	1.0153	0.9449	NS	0.966397	0.8662	NS	1.0153	0.9449	NS		LanVIN3-1
LanVIN3-1	8-hour	83A:476	Ku	V	T4	2.53077	0.29965	3.73337	0.535524	0.677878	0.066	NS	2.99837	0.0092	**		LanVIN3-1	8-hour	V	T4	1.01592	0.8901	NS	1.44826	0.0733	NS	1.44826	0.0733	NS	1.16722	0.2274	NS	0.85578	0.4055	NS	0.85578	0.4055	NS	1.14893	0.1857	NS	0.590903	0.065	NS	0.590903	0.065	NS		LanVIN3-1
LanVIN3-1	8-hour	Palestyna	Pal	N	T1	3.42407	0.947571	1.59007	0.133879	2.15341	0.1088	NS																																					LanVIN3-1
LanVIN3-1	8-hour	Palestyna	Pal	N	T2	2.55513	0.300405	1.60937	0.14445	1.58766	0.03	*	0.746228	0.3237	NS																																		LanVIN3-1
LanVIN3-1	8-hour	Palestyna	Pal	N	T3	2.26313	0.295322	2.44353	0.848145	0.926172	0.7984	NS	0.713635	0.3375	NS																																		LanVIN3-1
LanVIN3-1	8-hour	Palestyna	Pal	N	T4	3.36813	0.456978	2.9263	0.520138	1.15099	0.4186	NS	0.983665	0.945	NS																																		LanVIN3-1
LanVIN3-1	8-hour	Palestyna	Pal	V	T1	2.01833	0.515025	2.14433	0.0913102	0.94124	0.7641	NS
LanVIN3-1	8-hour	Palestyna	Pal	V	T2	2.0513	0.351916	2.7249	0.586427	0.752798	0.2507	NS	1.27074	0.2954	NS
LanVIN3-1	8-hour	Palestyna	Pal	V	T3	2.2301	0.0986777	2.01793	0.277669	1.10514	0.3969	NS	1.04	0.4183	NS
LanVIN3-1	8-hour	Palestyna	Pal	V	T4	2.4911	0.233183	2.57783	0.360618	0.966354	0.7916	NS	1.20216	0.2269	NS
LanVIN3-1	8-hour	P27255	ku	N	T1	0.8619	0.248829	1.67463	0.180766	0.51468	0.0237	*
LanVIN3-1	8-hour	P27255	ku	N	T2	1.1593	0.239042	1.4171	0.040225	0.818079	0.265	NS	0.846215	0.1765	NS
LanVIN3-1	8-hour	P27255	ku	N	T3	1.25723	0.370363	1.76767	0.0875763	0.711239	0.1854	NS	1.05555	0.5608	NS
LanVIN3-1	8-hour	P27255	ku	N	T4	1.19523	0.0680341	1.3764	0.0169448	0.868376	0.0564	NS	0.821911	0.1437	NS
LanVIN3-1	8-hour	P27255	ku	V	T1	3.1695	1.14805	2.7224	0.439097	1.16423	0.6478	NS
LanVIN3-1	8-hour	P27255	ku	V	T2	2.404	0.25085	1.35023	0.151522	1.78043	0.0117	*	0.758479	0.4468	NS
LanVIN3-1	8-hour	P27255	ku	V	T3	2.1965	0.604504	2.0881	0.468311	1.05191	0.8515	NS	0.693012	0.366	NS
LanVIN3-1	8-hour	P27255	ku	V	T4	2.1682	0.0436473	4.36253	0.777367	0.497005	0.057	NS	1.37641	0.299	NS
[truncated: 20 more columns]

## Sheet: VIN3-2_8
LanVIN3-2	8-hour
Gene	Photoperiod	Line	Allele	Vernalization (N -no, V -yes)	Term	Expression at 9AM	Standard deviation	Expression at 3PM	Standard deviation	Expression at 9AM divided by expression at 3PM	P-value	Significance	Maximum expression at this term (9AM or 3PM) divided by maximum expresssion at the first term (9AM or 3PM)	P-value	Significance		Gene	Photoperiod	Vernalization (N -no, V -yes)	Term	Expression in Ku at 9AM divided by expression in Pal at 9AM	P-value	Significance	Expression in Ku at 3PM divided by expression in Pal at 3PM	P-value	Significance	Maximum expression (9AM or 3PM) in Ku divided by maximum expresssion (9AM or 3PM) in Pal	P-value	Significance	Expression in Ku at 9AM divided by expression in ku at 9AM	P-value	Significance	Expression in Ku at 3PM divided by expression in ku at 3PM	P-value	Significance	Maximum expression (9AM or 3PM) in Ku divided by maximum expresssion (9AM or 3PM) in ku	P-value	Significance	Expression in Pal at 9AM divided by expression in ku at 9AM	P-value	Significance	Expression in Pal at 3PM divided by expression in ku at 3PM	P-value	Significance	Maximum expression (9AM or 3PM) in Pal divided by maximum expresssion (9AM or 3PM) in ku	P-value	Significance		Gene
LanVIN3-2	8-hour	83A:476	Ku	N	T1	2.9738	0.234796	3.91763	0.103223	0.759081	0.0171	*					LanVIN3-2	8-hour	N	T1	5.05176	0.003	**	10.8985	0.0003	***	6.6551	0	***	20.299	0.0029	**	9.53582	0.0001	***	9.53582	0.0001	***	4.0182	0.0023	**	0.87497	0.1447	NS	1.43286	0.0356	*		LanVIN3-2
LanVIN3-2	8-hour	83A:476	Ku	N	T2	1.59387	0.279334	4.35923	0.399343	0.36563	0.0021	**	1.11272	0.2549	NS		LanVIN3-2	8-hour	N	T2	2.4815	0.0313	*	10.3651	0.004	**	6.78691	0.0042	**	3.95174	0.0188	*	15.0613	0.0045	**	10.808	0.0036	**	1.59248	0.0531	NS	1.45307	0.1224	NS	1.59248	0.0531	NS		LanVIN3-2
LanVIN3-2	8-hour	83A:476	Ku	N	T3	1.1945	0.113156	3.22583	0.148708	0.370292	0.0002	***	0.823414	0.0078	**		LanVIN3-2	8-hour	N	T3	3.35502	0.0073	**	3.20246	0.0001	***	3.20246	0.0001	***	6.01359	0.0042	**	9.63031	0.001	**	9.63031	0.001	**	1.79241	0.0049	**	3.00716	0.0095	**	3.00716	0.0095	**		LanVIN3-2
LanVIN3-2	8-hour	83A:476	Ku	N	T4	0.842767	0.152434	1.4668	0.422359	0.574561	0.1617	NS	0.37441	0.011	*		LanVIN3-2	8-hour	N	T4	2.01154	0.0413	*	1.95131	0.1382	NS	1.95131	0.1382	NS	2.83983	0.0353	*	3.81218	0.0673	NS	3.81218	0.0673	NS	1.41177	0.3121	NS	1.95365	0.0006	***	1.95365	0.0006	***		LanVIN3-2
LanVIN3-2	8-hour	83A:476	Ku	V	T1	0.997833	0.264528	0.582533	0.0757133	1.71292	0.1483	NS					LanVIN3-2	8-hour	V	T1	1.80114	0.1341	NS	1.27034	0.132	NS	1.80114	0.1341	NS	1.50852	0.225	NS	0.90507	0.4894	NS	1.50852	0.225	NS	0.837533	0.5152	NS	0.712466	0.0721	NS	0.837533	0.5152	NS		LanVIN3-2
LanVIN3-2	8-hour	83A:476	Ku	V	T2	0.6234	0.0100886	0.7882	0.0678578	0.790916	0.0723	NS	0.789911	0.3797	NS		LanVIN3-2	8-hour	V	T2	1.50568	0	***	1.18206	0.3884	NS	1.18206	0.3884	NS	0.927173	0.4888	NS	1.95163	0.0089	**	1.17228	0.2016	NS	0.615785	0.0452	*	1.65104	0.1337	NS	0.991721	0.9668	NS		LanVIN3-2
LanVIN3-2	8-hour	83A:476	Ku	V	T3	0.699433	0.066146	2.23153	0.178676	0.313432	0.003	**	2.23638	0.0079	**		LanVIN3-2	8-hour	V	T3	1.21247	0.1024	NS	2.49966	0.0014	**	2.49966	0.0014	**	1.00551	0.9663	NS	3.52551	0.0013	**	3.20807	0.0015	**	0.829308	0.2282	NS	1.4104	0.1262	NS	1.2834	0.2138	NS		LanVIN3-2
LanVIN3-2	8-hour	83A:476	Ku	V	T4	1.64767	0.231513	2.56093	0.687529	0.643385	0.1934	NS	2.56649	0.0698	NS		LanVIN3-2	8-hour	V	T4	2.63402	0.0197	*	3.61289	0.0576	NS	3.61289	0.0576	NS	2.29363	0.0283	*	2.05444	0.1033	NS	2.05444	0.1033	NS	0.870772	0.1368	NS	0.568644	0.048	*	0.568644	0.048	*		LanVIN3-2
LanVIN3-2	8-hour	Palestyna	Pal	N	T1	0.588667	0.0615879	0.359467	0.0158691	1.63761	0.028	*																																					LanVIN3-2
LanVIN3-2	8-hour	Palestyna	Pal	N	T2	0.6423	0.0869714	0.420567	0.0770438	1.52723	0.055	NS	1.09111	0.52	NS																																		LanVIN3-2
LanVIN3-2	8-hour	Palestyna	Pal	N	T3	0.356033	0.021443	1.0073	0.106888	0.353453	0.0108	*	1.71116	0.0149	*																																		LanVIN3-2
LanVIN3-2	8-hour	Palestyna	Pal	N	T4	0.418967	0.129158	0.7517	0.0310497	0.557359	0.0607	NS	1.27695	0.0453	*																																		LanVIN3-2
LanVIN3-2	8-hour	Palestyna	Pal	V	T1	0.554	0.0644493	0.458567	0.0398601	1.20811	0.1636	NS
LanVIN3-2	8-hour	Palestyna	Pal	V	T2	0.414033	0.00996472	0.6668	0.153782	0.620926	0.1451	NS	1.20361	0.4168	NS
LanVIN3-2	8-hour	Palestyna	Pal	V	T3	0.576867	0.0377725	0.892733	0.153498	0.64618	0.093	NS	1.61143	0.0727	NS
LanVIN3-2	8-hour	Palestyna	Pal	V	T4	0.625533	0.0577263	0.708833	0.135816	0.882483	0.4889	NS	1.27948	0.2456	NS
LanVIN3-2	8-hour	P27255	ku	N	T1	0.1465	0.0361555	0.410833	0.0329105	0.356592	0.0016	**
LanVIN3-2	8-hour	P27255	ku	N	T2	0.403333	0.0888283	0.289433	0.0368189	1.39353	0.2037	NS	0.981744	0.9191	NS
LanVIN3-2	8-hour	P27255	ku	N	T3	0.198633	0.0295854	0.334967	0.0245474	0.592994	0.0081	**	0.815335	0.0641	NS
LanVIN3-2	8-hour	P27255	ku	N	T4	0.296767	0.0175864	0.384767	0.0383554	0.77129	0.0652	NS	0.936552	0.507	NS
LanVIN3-2	8-hour	P27255	ku	V	T1	0.661467	0.190242	0.643633	0.0845768	1.02771	0.9119	NS
LanVIN3-2	8-hour	P27255	ku	V	T2	0.672367	0.0821901	0.403867	0.0238631	1.66482	0.0353	*	1.01648	0.9458	NS
LanVIN3-2	8-hour	P27255	ku	V	T3	0.6956	0.0996336	0.632967	0.0977984	1.09895	0.5603	NS	1.0516	0.8365	NS
LanVIN3-2	8-hour	P27255	ku	V	T4	0.718367	0.0270477	1.24653	0.211652	0.576292	0.0695	NS	1.8845	0.0444	*
[truncated: 20 more columns]

[truncated: 14 more sheets: VIN3-3_8, VRN5_8, AGL8_16, CRLK1_16, FD_16, FTa1_16, FTa2_16, FTc1_16, FTc2_16, UGT_16, VIN3-1_16, VIN3-2_16, VIN3-3_16, VRN5_16]
