# Supplementary material for: Photoperiod and Vernalization Control of Flowering-Related Genes: A Case Study of the Narrow-Leafed Lupin (Lupinus angustifolius L.)
Source: Front Plant Sci. 2020 Oct 26;11:572135. doi: 10.3389/fpls.2020.572135 (PMC7663182; doi:10.3389/fpls.2020.572135)
Supplement: Supplementary file 10 [file Related_Article_1.zip]

Archive with 1 entries (1 files):
- 10.3389fpls.2020.572135.DOCX
